# Supplementary material for: Substitute for polyethylene (PE) films: A novel cow dung-based liquid mulch on silage cornfields
Source: PLoS One. 2022 Jul 13;17(7):e0271273. doi: 10.1371/journal.pone.0271273 (PMC9278788; doi:10.1371/journal.pone.0271273)
Supplement: S1 Table — (XLSX) [file pone.0271273.s001.xlsx]

## Sheet: Sheet1
		Table S1 The precipitationsand the max and min daily temperatures of the experimental sites (2018-2020)
	2018					2019					2020
	Date (D/M/Y)	Maximum temperature	Minimum Temperature	Rainfall(mm)		Date (D/M/Y)	Maximum temperature	Minimum Temperature	Rainfall(mm)		Date (D/M/Y)	Maximum temperature	Minimum Temperature	Rainfall(mm)
	2018-04-01	25.8	5.8	0		2019-04-01	14.6	1.7	0		2020-04-01	8.2	-0.4	0
	2018-04-02	17	3	0		2019-04-02	18.1	2.6	0		2020-04-02	9.9	1.2	0
	2018-04-03	15.2	3.3	0		2019-04-03	16.9	3.4	0		2020-04-03	12.2	1.7	0
	2018-04-04	7.4	-1.1	0		2019-04-04	18.3	2.7	0		2020-04-04	13.4	2.1	0
	2018-04-05	-0.2	-9.4	0		2019-04-05	20.4	7.4	0		2020-04-05	16.1	3.9	0
	2018-04-06	10.1	-6.8	0		2019-04-06	20	7.3	0		2020-04-06	15.7	2.3	0
	2018-04-07	17.1	0	0		2019-04-07	18.4	5.6	0		2020-04-07	17.3	2.6	0
	2018-04-08	19.2	4.4	0		2019-04-08	5.9	1.2	0		2020-04-08	19.8	2.1	0
	2018-04-09	14.7	5	0		2019-04-09	11.9	0.3	0		2020-04-09	20	3.6	0
	2018-04-10	16.5	3.7	0		2019-04-10	13	0.4	0		2020-04-10	13.9	1.2	0
	2018-04-11	17.9	5.9	0		2019-04-11	16.9	3.3	0		2020-04-11	17.3	-1	0
	2018-04-12	9.5	0	0		2019-04-12	16.8	4.6	0		2020-04-12	16.3	2.9	0
	2018-04-13	8.1	-3	0		2019-04-13	14.1	3.8	0		2020-04-13	19.5	5.2	0
	2018-04-14	13	0.8	0		2019-04-14	19.1	6.2	0		2020-04-14	23.1	7.9	0
	2018-04-15	18.1	4	0		2019-04-15	19.4	5.1	0		2020-04-15	22	6.4	0
	2018-04-16	21.3	5.5	0		2019-04-16	28.3	8.5	0		2020-04-16	20	7	0
	2018-04-17	25	6	0.1		2019-04-17	27.5	10.2	0		2020-04-17	12.8	2.9	0
	2018-04-18	26.1	9.4	0		2019-04-18	22.9	11.8	0		2020-04-18	17	3.7	0
	2018-04-19	20.7	7.2	0.1		2019-04-19	17.5	5.6	0		2020-04-19	16.1	4.7	0
	2018-04-20	21.5	10.3	0		2019-04-20	21.9	7.9	0.1		2020-04-20	14.2	3.9	0
	2018-04-21	20.9	11	0		2019-04-21	26.2	8.2	0		2020-04-21	15.2	0.7	0
	2018-04-22	10.5	2.5	0		2019-04-22	28.1	9.7	7.6		2020-04-22	16.2	3.8	0
	2018-04-23	9.4	3.2	0		2019-04-23	25.7	8.2	11.7		2020-04-23	15.8	2.1	0
	2018-04-24	16.6	5.7	0.2		2019-04-24	24	9.1	0		2020-04-24	17	0.1	0
	2018-04-25	19.4	7.3	0		2019-04-25	25.4	12.7	0		2020-04-25	20.1	3.4	0
	2018-04-26	22.1	5.6	0		2019-04-26	20	6.9	0		2020-04-26	22.6	6.6	0
	2018-04-27	24.8	9.8	0		2019-04-27	19.6	9.6	0		2020-04-27	26.1	8.5	0
	2018-04-28	21.1	9.9	0		2019-04-28	19.9	7.4	0		2020-04-28	26.1	9.1	0
	2018-04-29	19.4	9.9	12.1		2019-04-29	9.6	2	0.2		2020-04-29	25.4	7.6	0
	2018-04-30	19.3	7.2	0		2019-04-30	19.9	7	0		2020-04-30	27.7	9.9	0
	2018-05-01	20.2	5.7	0		2019-05-01	22.7	9.3	0		2020-05-01	29.3	11.7	0
	2018-05-02	24	9.4	0.1		2019-05-02	22.3	9.2	0		2020-05-02	25	11.1	0
	2018-05-03	26.5	10.6	8.3		2019-05-03	22.4	11.1	0		2020-05-03	22.5	11.5	0
	2018-05-04	19.6	9.7	2.2		2019-05-04	21.5	9.6	0		2020-05-04	26.4	11.2	0
	2018-05-05	18.1	6.1	2.8		2019-05-05	12.9	7.3	0		2020-05-05	25.9	10.1	0
	2018-05-06	23.9	7.8	4.5		2019-05-06	10.5	6.2	0		2020-05-06	15.2	7.9	0.6
	2018-05-07	26.1	9.2	6		2019-05-07	8.5	5.1	0		2020-05-07	8.8	3.4	4.7
	2018-05-08	14.4	6.1	4.2		2019-05-08	16.2	6	0		2020-05-08	10.1	1.3	0.1
	2018-05-09	18.4	8.2	0		2019-05-09	16.1	6.5	0		2020-05-09	19.1	6.1	0
	2018-05-10	19	7.4	0.3		2019-05-10	17.1	6	0		2020-05-10	9.6	-0.2	0
	2018-05-11	22.2	9.6	0		2019-05-11	20.9	0	0		2020-05-11	20.8	6.1	0
	2018-05-12	25.4	11.4	0		2019-05-12	18.4	3.6	0		2020-05-12	22.1	12.2	0
	2018-05-13	33.7	15.2	0		2019-05-13	21.6	8.2	0		2020-05-13	22	8	0
	2018-05-14	29	15.6	0		2019-05-14	23.6	9.1	0		2020-05-14	23.4	12.1	0
	2018-05-15	24.5	10.7	0		2019-05-15	22.8	10.5	0		2020-05-15	23.2	11.9	0
	2018-05-16	22.8	11.3	0		2019-05-16	26.3	11.9	4.2		2020-05-16	25.9	11.5	0
	2018-05-17	24.4	12.2	0		2019-05-17	20.8	7.6	0		2020-05-17	27	9.3	0
	2018-05-18	17.2	6.5	0		2019-05-18	16.4	2.5	0.5		2020-05-18	23.1	11.5	0
	2018-05-19	25.1	12.9	0		2019-05-19	19.5	4.6	0.1		2020-05-19	22.8	11.8	0
	2018-05-20	19.5	7.9	0		2019-05-20	22.4	8.2	13.4		2020-05-20	26.6	14	0
	2018-05-21	10.4	1.8	0		2019-05-21	24.8	9.5	3.8		2020-05-21	27.5	15.8	0
	2018-05-22	21.4	9.5	0		2019-05-22	28	14.9	0		2020-05-22	25.1	11	5.8
	2018-05-23	24.5	12.7	0		2019-05-23	27.2	11.3	0		2020-05-23	17.2	9.3	5.4
	2018-05-24	21.7	10.5	0		2019-05-24	25.6	10.4	0		2020-05-24	20.3	8.1	0.1
	2018-05-25	12.1	3.9	0		2019-05-25	20.3	9.4	4.9		2020-05-25	15.9	8.2	8.5
	2018-05-26	18.2	6.6	0		2019-05-26	15.5	10.1	0		2020-05-26	19.1	7.5	0.1
	2018-05-27	25.5	8.7	0		2019-05-27	21.7	8.7	0		2020-05-27	20.4	9.2	0
	2018-05-28	26.8	14.1	0		2019-05-28	25.3	14	0		2020-05-28	24.6	11.7	0
	2018-05-29	26.8	10.6	0		2019-05-29	16.5	6.1	0		2020-05-29	17	9.5	0.1
	2018-05-30	28.4	14.2	0		2019-05-30	24.7	10.3	0		2020-05-30	21.3	9	0
	2018-05-31	28.7	18.1	0		2019-05-31	25.1	10.3	0		2020-05-31	23	11.1	0
	2018-06-01	24.9	14.2	0		2019-06-01	27.1	11.9	0		2020-06-01	23.8	10.9	0
	2018-06-02	19	10.5	0		2019-06-02	27	10.4	0.5		2020-06-02	27.6	12	0
	2018-06-03	25.8	10	0		2019-06-03	29.2	13.4	0		2020-06-03	28.5	15.2	0
	2018-06-04	27.9	12.8	0		2019-06-04	26	11.9	0		2020-06-04	28.9	15.1	0
	2018-06-05	27	14.5	0		2019-06-05	28.9	13.4	0		2020-06-05	31.4	16.1	0
	2018-06-06	21.9	13.3	0		2019-06-06	28.3	11.8	0		2020-06-06	28.2	12.7	0
	2018-06-07	20.4	10.5	0		2019-06-07	27.2	11.1	0		2020-06-07	16.4	7.9	2.3
	2018-06-08	25.8	9.1	0		2019-06-08	29.4	16	0		2020-06-08	21.5	10.3	0.7
	2018-06-09	26.9	11.2	0		2019-06-09	29.5	12.8	0		2020-06-09	24.3	13.8	0
	2018-06-10	28.1	13	0		2019-06-10	27.7	15.5	0		2020-06-10	24.2	11.1	0
	2018-06-11	29.2	14	0		2019-06-11	22.7	10.8	0		2020-06-11	25.4	12.8	0
	2018-06-12	30.8	16.6	0		2019-06-12	29.6	15.3	0		2020-06-12	22.6	12.6	0
	2018-06-13	31.4	18.5	0		2019-06-13	30	11.3	0		2020-06-13	25.7	14	0
	2018-06-14	31.4	18.4	3		2019-06-14	17.4	11.3	0		2020-06-14	26.9	17.7	0
	2018-06-15	23.2	15.4	0.2		2019-06-15	22.9	11.2	0		2020-06-15	17.5	13.4	0
	2018-06-16	24	13.5	0		2019-06-16	27.3	13.3	0.1		2020-06-16	24.3	12.7	0
	2018-06-17	28.9	16.9	0		2019-06-17	30.3	17.2	0		2020-06-17	29.3	13	0
	2018-06-18	29.3	18.3	0		2019-06-18	23.2	12.5	0		2020-06-18	32.3	19.1	0
	2018-06-19	27.4	13.2	0		2019-06-19	28.3	16	0.2		2020-06-19	31.2	20.6	0
	2018-06-20	30.1	15.1	7.3		2019-06-20	21.9	14	0.1		2020-06-20	32.5	16	0
	2018-06-21	32	17.2	17.9		2019-06-21	20.3	14.5	0		2020-06-21	15.5	12.6	30.7
	2018-06-22	29.8	16.7	1.4		2019-06-22	23.6	16.3	0		2020-06-22	22.3	11.4	3.9
	2018-06-23	24	12.9	0		2019-06-23	25.8	15.7	6.4		2020-06-23	28.9	14.3	0
	2018-06-24	27.7	16.4	0.1		2019-06-24	26.6	15.8	2.1		2020-06-24	26.5	15.7	0
	2018-06-25	23	12.9	3.4		2019-06-25	21	13.9	7.8		2020-06-25	28.2	14	0
	2018-06-26	29.7	18.8	15.2		2019-06-26	17.3	13.1	0		2020-06-26	29.7	16.3	0
	2018-06-27	29.8	19.5	2.1		2019-06-27	21.6	12.2	0.2		2020-06-27	20.5	10.9	1.4
	2018-06-28	33.5	20.7	0		2019-06-28	24.9	13.9	0		2020-06-28	25.6	14.1	0
	2018-06-29	27.4	20	0		2019-06-29	24.4	10.8	0		2020-06-29	30.1	17.1	0
	2018-06-30	26.5	17.2	0		2019-06-30	28.2	13.7	0		2020-06-30	20.9	12.9	1
	2018-07-01	16.1	13.5	0		2019-07-01	29.7	14.8	23		2020-07-01	27	11.9	0.2
	2018-07-02	25.1	15.8	0		2019-07-02	30.6	16.4	0		2020-07-02	28.3	13.6	0
	2018-07-03	26.2	15.6	0		2019-07-03	32	14.9	0		2020-07-03	21.1	9.2	1.9
	2018-07-04	26.8	18.3	0		2019-07-04	32.1	16.1	0		2020-07-04	27.9	11.9	0
	2018-07-05	25	15	0		2019-07-05	31.1	14	0		2020-07-05	30.8	15.2	0
	2018-07-06	26.3	15.9	0		2019-07-06	27.4	14.3	4.2		2020-07-06	29	16.1	0
	2018-07-07	21.1	15.5	8.8		2019-07-07	14.5	10.3	12.6		2020-07-07	30.7	16.7	0
	2018-07-08	27.4	12.9	0.8		2019-07-08	19.7	13.1	0		2020-07-08	28	15.7	0.2
	2018-07-09	31	18.6	2.2		2019-07-09	25.1	12.1	0		2020-07-09	25.9	11	0
	2018-07-10	24.7	12.4	0		2019-07-10	27.1	16.3	0.5		2020-07-10	27.1	13.3	0
	2018-07-11	28.9	13.6	0		2019-07-11	27.1	13.7	0		2020-07-11	20.1	9	0.3
	2018-07-12	32.4	17.1	0		2019-07-12	29.1	14.7	0		2020-07-12	29.1	11.7	0
	2018-07-13	34.8	19	0		2019-07-13	25.7	12.6	0		2020-07-13	26	13.3	0
	2018-07-14	24.6	12.8	13.4		2019-07-14	27.5	13.1	2.2		2020-07-14	29.7	13.7	0
	2018-07-15	31.4	14.7	0		2019-07-15	30	13.4	0		2020-07-15	26.8	15.5	0
	2018-07-16	33.9	16.1	0		2019-07-16	30.2	17.4	0		2020-07-16	24	11.5	2.5
	2018-07-17	37.1	20.5	0		2019-07-17	25.9	16	0		2020-07-17	25.2	10.8	0
	2018-07-18	23	15.2	9.3		2019-07-18	19.5	12.4	6.9		2020-07-18	24.8	9.2	1.1
	2018-07-19	30	14.3	0		2019-07-19	29.5	14.1	0		2020-07-19	28.2	11.7	0
	2018-07-20	27.4	14.9	0		2019-07-20	29.2	19.8	19.2		2020-07-20	28.6	13.4	0
	2018-07-21	28.7	19.3	0.5		2019-07-21	20.1	12.8	0		2020-07-21	27.1	11.9	0
	2018-07-22	29.9	18.6	0		2019-07-22	28.3	12.5	0		2020-07-22	28.1	14.2	0
	2018-07-23	31.8	15.4	11.5		2019-07-23	22.8	11	0		2020-07-23	19.1	14.2	0.5
	2018-07-24	34.1	16.2	0.1		2019-07-24	28.5	13.2	0		2020-07-24	17.7	11.5	9.7
	2018-07-25	35.3	20.1	0		2019-07-25	30.8	16.5	0		2020-07-25	25.2	11.6	0
	2018-07-26	30.2	18.6	0.1		2019-07-26	33.2	17.4	0		2020-07-26	28.2	13.3	0
	2018-07-27	27.2	16.7	0		2019-07-27	26.5	17	0.5		2020-07-27	29.1	13.9	0
	2018-07-28	18.2	16.5	0		2019-07-28	30.3	14.9	0		2020-07-28	31.9	14.2	0
	2018-07-29	27	17.2	0		2019-07-29	27.9	14.5	0		2020-07-29	24.7	11.5	5.1
	2018-07-30	31.4	19.5	0		2019-07-30	29.6	12.8	0		2020-07-30	29.4	12.6	0
	2018-07-31	34.2	17.5	0		2019-07-31	31.8	14.1	0		2020-07-31	26.3	12.1	4.1
	2018-08-01	26.6	16.3	0		2019-08-01	32.6	14.8	0		2020-08-01	26.2	12.9	0.1
	2018-08-02	20.3	16.6	0		2019-08-02	34.1	16	14.2		2020-08-02	26.3	13.4	0
	2018-08-03	27.2	19	0		2019-08-03	28.1	15.3	0.5		2020-08-03	30.6	15	0
	2018-08-04	32.2	16.1	0		2019-08-04	33.5	16.6	0		2020-08-04	26.9	14.4	0.1
	2018-08-05	21.7	17.3	0		2019-08-05	32.3	15.3	25.9		2020-08-05	29.8	15.7	0
	2018-08-06	22.4	17.2	0		2019-08-06	33.2	19.6	0.4		2020-08-06	28.7	17.5	0
	2018-08-07	25.2	16.6	1.7		2019-08-07	27.3	14.7	0		2020-08-07	24.8	13.8	0.5
	2018-08-08	31	18.3	7.8		2019-08-08	24.3	12.8	0		2020-08-08	29	13.2	0
	2018-08-09	32.3	17	0		2019-08-09	28.2	15.2	0		2020-08-09	29.6	14.1	0
	2018-08-10	31.7	16.3	0		2019-08-10	32	14.1	0		2020-08-10	32.5	17.7	0
	2018-08-11	24	15.8	0		2019-08-11	30.7	15.5	0.2		2020-08-11	22.9	11.3	3.6
	2018-08-12	29.9	16.6	4.2		2019-08-12	28.7	12.5	0		2020-08-12	25.6	12.9	1.5
	2018-08-13	32.2	15.4	10.1		2019-08-13	30.3	14.1	0		2020-08-13	29.7	16.4	0
	2018-08-14	24.7	15.7	0		2019-08-14	32.3	13.4	0		2020-08-14	23.7	15.6	5.7
	2018-08-15	16	13.1	0		2019-08-15	33.6	18.3	0.9		2020-08-15	25.7	13.6	6.5
	2018-08-16	21.6	11.9	0		2019-08-16	27.9	14.2	1.5		2020-08-16	21	11.7	5.4
	2018-08-17	28.9	13	0		2019-08-17	30.5	16.4	0		2020-08-17	25.9	11.4	2.1
	2018-08-18	29.7	15.7	0		2019-08-18	30.9	16.9	0		2020-08-18	29.2	12.8	0
	2018-08-19	29.7	17.2	1.1		2019-08-19	18.8	13.5	0		2020-08-19	29.1	15.1	0
	2018-08-20	24.7	15.6	0		2019-08-20	23.8	14.3	9.6		2020-08-20	30.9	18.4	0
	2018-08-21	26.1	13.6	0.4		2019-08-21	17.8	13.1	1		2020-08-21	23.6	16.9	3.9
	2018-08-22	30.3	13.2	0		2019-08-22	22	14	0		2020-08-22	21.5	12.4	10.4
	2018-08-23	30.2	14.9	0		2019-08-23	22.1	14.7	0		2020-08-23	23.8	12.1	18.7
	2018-08-24	23.2	14.5	0.3		2019-08-24	28.9	15.6	0.4		2020-08-24	27.1	13.2	0
	2018-08-25	26.8	15.9	0.7		2019-08-25	27.4	14.4	0.5		2020-08-25	29.2	13.5	0
	2018-08-26	24.7	13.6	0		2019-08-26	27	14.2	0		2020-08-26	33.9	14.8	0
	2018-08-27	25.4	14.6	0		2019-08-27	28.7	13.2	0		2020-08-27	24.1	11.1	0
	2018-08-28	24.4	16.4	0		2019-08-28	29.9	15.6	0		2020-08-28	24.9	10.5	0.5
	2018-08-29	20.6	15.1	0		2019-08-29	28.7	17.2	0		2020-08-29	13.7	9.9	8.9
	2018-08-30	19.5	16	0		2019-08-30	27.6	12.2	0.9		2020-08-30	19.6	10.6	2.5
	2018-08-31	21.3	14.5	0		2019-08-31	28.2	15.3	2		2020-08-31	24.7	16.7	0
	2018-09-01	18.1	13.4	0		2019-09-01	29.2	16.9	26.6		2020-09-01	23.3	9	0
	2018-09-02	24.1	11.1	0		2019-09-02	30	15.8	3.4		2020-09-02	24.7	13	0
	2018-09-03	24	14.4	12.6		2019-09-03	29.5	15.5	0		2020-09-03	26.8	10.4	0
	2018-09-04	16.4	12.3	21.7		2019-09-04	30.6	14.2	0		2020-09-04	27.4	13.6	0
	2018-09-05	19	9.4	0		2019-09-05	31.8	15.1	0		2020-09-05	24.7	17	0
	2018-09-06	20.7	5.5	0		2019-09-06	30.6	15.4	0		2020-09-06	25.9	14.2	0
	2018-09-07	22	7.6	38		2019-09-07	24.6	15.1	0		2020-09-07	26.6	15.9	0
	2018-09-08	24.4	10.5	0		2019-09-08	17.6	11.9	0		2020-09-08	20.9	13.7	0
	2018-09-09	25.4	10.1	0		2019-09-09	21	11.7	0.1		2020-09-09	25.5	10.9	0
	2018-09-10	23.8	9.6	0		2019-09-10	24.7	12.5	0		2020-09-10	27.4	14.2	0
	2018-09-11	23.2	10.6	0		2019-09-11	24.8	9	0		2020-09-11	27.3	13.2	0
	2018-09-12	24.1	12	0		2019-09-12	11	7.5	0		2020-09-12	20.6	9.8	1.2
	2018-09-13	21.4	7.3	5.8		2019-09-13	18.2	7.9	1.4		2020-09-13	19.9	8.6	3.2
	2018-09-14	7.8	3.4	1.5		2019-09-14	19.2	9.1	3.9		2020-09-14	18.7	5.2	0
	2018-09-15	15.6	5.2	0		2019-09-15	21.8	9.4	0.1		2020-09-15	20.6	7.3	0
	2018-09-16	19.4	7.9	0		2019-09-16	19.9	10.6	0.2		2020-09-16	21.7	6.9	0
	2018-09-17	13.9	8	0		2019-09-17	22.1	11.7	13.4		2020-09-17	23.1	7.7	0
	2018-09-18	17.8	7.8	0		2019-09-18	14.4	9.8	2		2020-09-18	26.6	10.7	0
	2018-09-19	22.7	6.5	0		2019-09-19	18.1	5.6	0.1		2020-09-19	26.1	12.2	0
	2018-09-20	19.4	4.8	0		2019-09-20	21.7	6.4	0		2020-09-20	22.3	12.9	0.1
	2018-09-21	20.9	5.7	0		2019-09-21	23.3	8.6	0		2020-09-21	14.9	6.6	41.2
	2018-09-22	23.4	4.7	0		2019-09-22	22.9	7.5	0		2020-09-22	17.8	7.2	9.9
	2018-09-23	22.8	8	0		2019-09-23	24.1	8.5	0		2020-09-23	20.9	8.2	0
	2018-09-24	18.5	8.5	0		2019-09-24	23.8	6.9	0		2020-09-24	18.2	9.6	0
	2018-09-25	22.1	10	0		2019-09-25	24.1	6.1	0		2020-09-25	22.4	8.8	0
	2018-09-26	21.6	8.7	0		2019-09-26	25.5	7.6	0		2020-09-26	18.3	7.7	0
	2018-09-27	16.4	4.3	0		2019-09-27	27	8.5	0		2020-09-27	18.3	8.8	0
	2018-09-28	18.9	4.4	0		2019-09-28	27.6	10.2	0		2020-09-28	18.2	7.1	5.2
	2018-09-29	19.3	7.5	0		2019-09-29	29.3	9.4	0		2020-09-29	19	9	0
	2018-09-30	18.6	3.6	0		2019-09-30	29.5	9.7	0		2020-09-30	11	4.4	0.1
