# Supplementary material for: Substitute for polyethylene (PE) films: A novel cow dung-based liquid mulch on silage cornfields
Source: PLoS One. 2022 Jul 13;17(7):e0271273. doi: 10.1371/journal.pone.0271273 (PMC9278788; doi:10.1371/journal.pone.0271273)
Supplement: S2 Table — (XLSX) [file pone.0271273.s002.xlsx]

## Sheet: Sheet1
	Detailed information on irrigation scheduling at different cotton growth stages used per 0.1 ha
	Growth Stage	Fertilization rule (kg)
		CO(NH2) 2	CaP2H4O8	KCl
	V3	8.33	1.67	3.33
	V6	16.67	3.33	3.33
	V10	16.67	5	13.33
	V14	16.67	3.33	5
	V17	16.67	5	8.33
	VT	16.67	5	6.67
