# Supplementary material for: Substitute for polyethylene (PE) films: A novel cow dung-based liquid mulch on silage cornfields
Source: PLoS One. 2022 Jul 13;17(7):e0271273. doi: 10.1371/journal.pone.0271273 (PMC9278788; doi:10.1371/journal.pone.0271273)
Supplement: S3 Table — (XLSX) [file pone.0271273.s003.xlsx]

## Sheet: Sheet1
2018							2019							2020
2018.4.25		Outdoor Temperature	PE	CDLM	CK		2019.4.23（Sun）		Outdoor Temperature	PE	CDLM	CK		2020.4.25		Outdoor Temperature	PE	CDLM	CK
	00:00:00	6.8	6.88	6.54	6.49			00:00:00	12.6	18.9	12.64	13.41			00:00:00	6.8	6.85	6.63	6.49
	01:00:00	6	6.46	6.32	6.25			01:00:00	12.2	18.06	12	12.73			01:00:00	6	6.45	6.31	6.25
	02:00:00	5.6	5.72	5.43	5.35			02:00:00	12	17.29	11.29	11.91			02:00:00	5.6	5.63	5.54	5.62
	03:00:00	4.2	5.23	5.36	5.21			03:00:00	12.1	16.53	10.67	11.29			03:00:00	4.2	5.12	5.7	6.45
	04:00:00	3.4	4.86	5.65	4.95			04:00:00	12	15.83	10.16	10.67			04:00:00	3.4	4.89	5.04	5.33
	05:00:00	3.5	4.55	4.66	4.92			05:00:00	11.8	15.45	9.94	10.42			05:00:00	3.5	4.64	4.58	4.92
	06:00:00	4.1	4.23	4.78	4.29			06:00:00	12	15.11	9.75	10.16			06:00:00	4.1	4.31	4.79	4.21
	07:00:00	6.8	4.49	5.4	4.44			07:00:00	15.8	15.57	10.73	11.29			07:00:00	9.8	4.67	5.29	6.64
	08:00:00	13.6	7.46	8.23	7.5			08:00:00	19.6	15.57	14.65	15.23			08:00:00	15	7.54	7.34	6.89
	09:00:00	14.4	10.68	11.16	10.98			09:00:00	20.3	19.6	16.92	17.59			09:00:00	17.7	10.59	11.18	10.65
	10:00:00	16.9	13.61	14.23	14.16			10:00:00	21.3	22.3	16.92	17.59			10:00:00	19.4	13.55	14.81	13.35
	11:00:00	18.3	17.45	16.22	16.02			11:00:00	22.7	25.22	20.34	21.06			11:00:00	19.3	17.21	18.13	17.3
	12:00:00	18	19.89	17.65	17.45			12:00:00	24.2	26.41	23.2	24.42			12:00:00	21.8	19.89	19.11	18.68
	13:00:00	18.3	18.3	17.3	17.23			13:00:00	25.4	27.9	24.1	24.29			13:00:00	21.8	18.32	17.03	16.01
	14:00:00	19.1	17.85	15.66	15.12			14:00:00	26.1	28.66	25.32	25.12			14:00:00	22.1	18.11	15.22	14.86
	15:00:00	20.1	17.32	15.01	14.66			15:00:00	26	30.2	26.41	26.66			15:00:00	22.6	17.81	14.95	14.86
	16:00:00	19.6	16.88	14.13	13.86			16:00:00	26.6	29.45	24.3	24.23			16:00:00	22.5	16.92	14.99	13.23
	17:00:00	19.2	16.35	12.79	12.35			17:00:00	25.3	26.71	22.53	23.11			17:00:00	22.3	15.63	13.78	12.45
	18:00:00	18.1	15.64	12.18	11.86			18:00:00	25	24.89	21.23	22.3			18:00:00	21.2	14.01	12.89	11.88
	19:00:00	15.6	15.25	12.1	11.66			19:00:00	23.6	23.3	20.53	21.02			19:00:00	18.6	13.02	10.55	9.11
	20:00:00	12.6	12.33	9.69	8.99			20:00:00	21.3	25.82	17.6	18.03			20:00:00	15.9	12.02	9.63	8.35
	21:00:00	10.7	10.23	8.21	7.61			21:00:00	19.5	23.3	16.11	16.32			21:00:00	13.5	10.16	8.21	7.63
	22:00:00	8.1	8.88	7.22	6.53			22:00:00	18.2	21.55	15.65	15.68			22:00:00	12	8.92	7.22	6.92
	23:00:00	7.9	7.23	6.73	6.66			23:00:00	17.5	20.29	13.2	14.41			23:00:00	11.2	7.51	6.73	6.63
2018.5.1		Outdoor Temperature	PE	CDLM	CK		2019.4.30（Rain）		Outdoor Temperature	PE	CDLM	CK		2020.5.2（Sun）		Outdoor Temperature	PE	CDLM	CK
	00:00:00	9.5	8.63	8.41	8.49			00:00:00	13.6	13	9.12	9.09			00:00:00	14.5	19.65	16.81	13.41
	01:00:00	9	8.31	8.17	8.25			01:00:00	12.6	12.84	8.87	8.85			01:00:00	13.4	18.58	13.95	10.76
	02:00:00	8.5	7.72	7.63	7.56			02:00:00	12.1	12.48	8.87	8.79			02:00:00	14.4	17.48	13	9.78
	03:00:00	7.8	6.92	6.74	6.66			03:00:00	11.7	12.17	8.68	8.58			03:00:00	11.7	16.59	12.12	9.03
	04:00:00	7.8	6.71	6.35	6.23			04:00:00	10.6	11.86	8.6	8.47			04:00:00	12.2	15.8	11.38	8.44
	05:00:00	7.3	6.44	6.01	5.89			05:00:00	8.6	11.24	8.22	8.03			05:00:00	12.2	15.11	10.67	7.91
	06:00:00	7.2	6.35	5.88	5.68			06:00:00	7.4	10.37	7.78	7.48			06:00:00	13.4	14.99	10.51	7.81
	07:00:00	10.5	7.89	6.96	6.75			07:00:00	6.5	9.97	7.56	7.34			07:00:00	14.3	16.02	11.78	9.13
	08:00:00	11.3	9.65	8.78	8.56			08:00:00	5.4	9.65	7.56	7.37			08:00:00	17.3	17.7	14.12	11.75
	09:00:00	12.4	10.65	9.45	9.23			09:00:00	4.7	9.55	7.56	7.29			09:00:00	18.4	19.33	18.3	16.48
	10:00:00	13.9	11.59	10.4	10.12			10:00:00	3.9	9.22	7.67	7.34			10:00:00	19.3	22.3	18.47	16.64
	11:00:00	14.7	12.68	10.96	10.65			11:00:00	2	9.12	7.67	7.29			11:00:00	21.4	22.87	21.45	20.08
	12:00:00	16	14.66	12.21	12.03			12:00:00	4	9.22	7.95	7.51			12:00:00	22.7	25.52	24.62	24.06
	13:00:00	16.8	15.9	13.52	13.36			13:00:00	5.9	9.12	8	7.59			13:00:00	24	29.4	25.62	25.22
	14:00:00	18.6	17.79	15.89	15.63			14:00:00	7.4	8.58	7.23	6.7			14:00:00	23.3	30.8	26.19	26.61
	15:00:00	18.2	17.3	15.36	15.26			15:00:00	9.1	8.25	7.2	6.62			15:00:00	25	31.77	26.31	27.01
	16:00:00	20.2	18.56	14.65	14.41			16:00:00	9.1	8.14	7.01	6.59			16:00:00	23.3	31.77	25.82	26.34
	17:00:00	19.3	17.43	14.58	14.22			17:00:00	9.6	8.14	7.2	6.78			17:00:00	23.2	31.38	25.12	25.52
	18:00:00	17.3	16.32	14.32	14.11			18:00:00	9	8.25	7.26	6.81			18:00:00	22.2	31	24.52	24.62
	19:00:00	15.6	14.55	14.1	13.94			19:00:00	8.6	8.14	7.12	6.67			19:00:00	20.7	30.59	21.55	21.19
	20:00:00	13.8	12.64	11.84	11.6			20:00:00	7.1	7.81	6.67	6.25			20:00:00	18.9	27.4	20.82	20.19
	21:00:00	12	11.03	10.31	10.23			21:00:00	6.6	7.48	6.34	5.91			21:00:00	17.2	25.32	18.36	17.7
	22:00:00	9.8	9.32	9.04	8.94			22:00:00	5.9	7.26	6.22	5.8			22:00:00	16.2	22.79	16.48	15.68
	23:00:00	9.9	9.01	8.94	8.84			23:00:00	5.9	7.09	6	5.68			23:00:00	14.9	21.24	15.11	14.21
2018.6.23（Rain）		Outdoor Temperature	PE	CDLM	CK		2019.6.24		Outdoor Temperature	PE	CDLM	CK		2020.6.26		Outdoor Temperature	PE	CDLM	CK
	00:00:00	23.2	19.12	18.93	19.09			00:00:00	17.6	18.77	19.01	18.58			00:00:00	18.3	21.76	18.22	18.19
	01:00:00	22.4	18.87	18.79	18.85			01:00:00	16.6	18.11	18.3	17.89			01:00:00	16.3	21.24	17.67	17.7
	02:00:00	21.1	18.87	18.79	18.79			02:00:00	16.2	17.12	17.26	16.7			02:00:00	15.2	20.82	17.23	17.26
	03:00:00	19.9	18.68	18.58	18.58			03:00:00	14.7	16.92	17.09	16.48			03:00:00	14.5	20.37	17.23	17.26
	04:00:00	17.9	18.6	18.47	18.47			04:00:00	14.3	16.34	16.59	15.91			04:00:00	14.7	19.55	17.23	17.26
	05:00:00	16.4	18.22	18.14	18.03			05:00:00	14.3	15.77	15.91	15.34			05:00:00	14	19.01	15.68	15.91
	06:00:00	16	17.78	17.62	17.48			06:00:00	14.9	15.28	15.45	14.76			06:00:00	15.9	18.71	15.68	15.91
	07:00:00	16.2	17.56	17.48	17.34			07:00:00	18.9	14.94	15.02	14.44			07:00:00	19.7	19.28	17.37	16.36
	08:00:00	15.4	17.56	17.48	17.37			08:00:00	20.2	15.77	15.6	15.34			08:00:00	23.7	20.92	18.66	17.15
	09:00:00	15.5	17.56	17.48	17.29			09:00:00	21.9	18.71	18.17	17.48			09:00:00	24.8	22.07	19.3	18.03
	10:00:00	15.5	17.67	17.48	17.34			10:00:00	22.5	19.06	18.71	17.97			10:00:00	26.9	23.17	21.03	19.6
	11:00:00	15.1	17.67	17.56	17.29			11:00:00	24	20.45	20.66	19.2			11:00:00	28.6	24.19	21.87	21.03
	12:00:00	15.1	17.95	17.78	17.51			12:00:00	25	21.94	21.68	21.68			12:00:00	28.8	24.82	22.38	21.86
	13:00:00	14.2	18	17.81	17.59			13:00:00	26.5	22.02	22.98	21.97			13:00:00	29.3	25.39	22.97	22.77
	14:00:00	14.3	17.23	16.92	16.7			14:00:00	26	24.27	24.87	23.61			14:00:00	29.7	25.42	23.79	23.61
	15:00:00	14.1	17.2	16.81	16.62			15:00:00	26.1	23.35	24.72	24.19			15:00:00	29.5	25.12	23.66	23.84
	16:00:00	14.5	17.01	16.81	16.59			16:00:00	26.1	23.12	24.01	23.71			16:00:00	29.1	24.52	23.43	23.91
	17:00:00	14.8	17.2	17.04	16.78			17:00:00	26.2	23.35	23.71	24.01			17:00:00	28	23.94	22.33	23.07
	18:00:00	14.5	17.26	17.09	16.81			18:00:00	25.8	24.47	23.91	24.42			18:00:00	26.7	23.71	21.53	22.33
	19:00:00	13.6	17.12	17.01	16.67			19:00:00	23.9	24.57	23.2	24.82			19:00:00	25.1	23.3	20.63	21.53
	20:00:00	13.8	16.67	16.64	16.25			20:00:00	21.3	22.43	22.17	22.48			20:00:00	23.3	23.1	19.73	20.5
	21:00:00	13.3	16.34	16.25	15.91			21:00:00	20	20.74	20.71	20.71			21:00:00	22.8	22.74	19.52	19.97
	22:00:00	13.2	16.22	16.14	15.8			22:00:00	17.8	19.09	19.14	18.87			22:00:00	22.1	21.76	19.12	19.55
	23:00:00	13.3	16	16	15.68			23:00:00	16.3	18.41	18.47	18.11			23:00:00	22.8	21.68	19.12	19.55
2018.7.14（Rain）		Outdoor Temperature	PE	CDLM	CK		2019.7.13		Outdoor Temperature	PE	CDLM	CK		2020.7.15		Outdoor Temperature	PE	CDLM	CK
	00:00:00	14.7	18	18.36	18.47			00:00:00	15.8	17.81	16.78	16.7			00:00:00	19.1	19.76	18.47	17.81
	01:00:00	13.8	17.92	17.97	18.06			01:00:00	14.7	17.65	16.56	16.5			01:00:00	18.9	19.65	18.47	17.81
	02:00:00	14.3	17.48	17.59	17.7			02:00:00	15.6	17.42	16.25	16.19			02:00:00	18.5	19.39	18.03	17.42
	03:00:00	14.3	17.48	17.48	17.67			03:00:00	14.8	17.04	15.94	15.83			03:00:00	18.4	19.25	17.48	16.95
	04:00:00	14.3	17.37	17.37	17.48			04:00:00	14.9	16.7	15.57	15.54			04:00:00	16.8	19.12	16.81	16.36
	05:00:00	14.2	17.04	17.15	17.26			05:00:00	14.7	16.34	15.23	15.14			05:00:00	16.3	18.98	16.59	16.22
	06:00:00	13.6	16.92	16.78	16.92			06:00:00	16	16.02	14.85	14.85			06:00:00	17.3	18.74	16.25	15.91
	07:00:00	19.4	16.64	16.59	16.81			07:00:00	19.5	15.88	14.65	14.65			07:00:00	18.9	18.68	15.94	15.68
	08:00:00	22.2	16.81	16.81	17.04			08:00:00	20.6	16.14	14.97	15.11			08:00:00	21.9	18.74	16.36	15.88
	09:00:00	25.6	17.37	17.37	17.7			09:00:00	21.5	16.92	15.71	16.02			09:00:00	22.7	19.12	16.56	16.25
	10:00:00	25.1	18.06	18.14	18.58			10:00:00	23	18	16.76	17.04			10:00:00	23.4	19.57	16.98	16.76
	11:00:00	25.7	19.22	19.12	19.33			11:00:00	23.9	19.12	17.89	18.17			11:00:00	22.9	19.79	18.55	17.37
	12:00:00	27.2	20.08	20.24	20.34			12:00:00	24.9	19.87	19.12	19.6			12:00:00	23.6	20.58	19.33	18.03
	13:00:00	28.1	20.53	21.03	20.92			13:00:00	25.6	20.82	20.42	20.61			13:00:00	24.9	20.66	19.55	18.36
	14:00:00	28.8	20.61	21.97	21.66			14:00:00	25.7	21.55	21.34	20.85			14:00:00	26.2	20.92	20.52	18.97
	15:00:00	29.3	21.45	22.59	22.38			15:00:00	25.1	22.17	21.94	21.24			15:00:00	24.5	21.66	20.61	19.67
	16:00:00	29.1	21.76	22.79	22.61			16:00:00	22.8	22.35	22.07	22.1			16:00:00	23.5	21.66	20.5	19.55
	17:00:00	27.6	21.97	23	22.87			17:00:00	19.8	21.97	22.17	21.66			17:00:00	22.2	21.66	20.48	19.44
	18:00:00	27.8	21.97	23	22.59			18:00:00	17.6	21.86	22.17	21.45			18:00:00	22.1	21.24	20.5	19.44
	19:00:00	24.3	21.5	22.48	22.07			19:00:00	16.8	21.03	21.34	20.71			19:00:00	20	21.19	20.19	19.28
	20:00:00	22.2	20.92	21.66	21.34			20:00:00	15.5	20.61	20.61	20.19			20:00:00	20.2	21.03	19.81	18.98
	21:00:00	20.7	20.5	20.92	20.79			21:00:00	14.5	19.87	19.76	19.39			21:00:00	19.3	20.77	19.49	18.68
	22:00:00	20.6	20.21	20.53	20.4			22:00:00	14.4	19.55	18.9	18.74			22:00:00	18.9	20.45	19.2	18.36
	23:00:00	19.9	19.97	20.19	20.08			23:00:00	12.6	19.01	18.36	18.36			23:00:00	18.4	20.19	18.79	18.03
