# Supplementary material for: Substitute for polyethylene (PE) films: A novel cow dung-based liquid mulch on silage cornfields
Source: PLoS One. 2022 Jul 13;17(7):e0271273. doi: 10.1371/journal.pone.0271273 (PMC9278788; doi:10.1371/journal.pone.0271273)
Supplement: S4 Table — (XLSX) [file pone.0271273.s004.xlsx]

## Sheet: Sheet1
The seeding day and the germination day of the silage corn seeds under CDLM, PE films and CK in 2018, 2019, and 2020
			PE films	CDLM	CK
		ST	GT	GT	GT
	2018	24.Apr	1.May	3.May	6.May
	2019	23.Apr	30.Apr	3.May	7.May
	2020	25.Apr	2.May	4.May	7.May
