# Supplementary material for: Substitute for polyethylene (PE) films: A novel cow dung-based liquid mulch on silage cornfields
Source: PLoS One. 2022 Jul 13;17(7):e0271273. doi: 10.1371/journal.pone.0271273 (PMC9278788; doi:10.1371/journal.pone.0271273)
Supplement: S5 Table — (XLSX) [file pone.0271273.s005.xlsx]

## Sheet: Sheet1
The contents of soil organic matters under CDLM, PE films and CK after the harvest in 2018, 2019 and 2020
	2018	2019	2020
CDLM	1.01±0.01247	1.27±0.0216	1.51±0.02943
PE	0.72±0.0216	0.75±0.00943	0.78±0.02943
CK	0.66±0.00817	0.74±0.0216	0.69±0.01699
