# Supplementary material for: Substitute for polyethylene (PE) films: A novel cow dung-based liquid mulch on silage cornfields
Source: PLoS One. 2022 Jul 13;17(7):e0271273. doi: 10.1371/journal.pone.0271273 (PMC9278788; doi:10.1371/journal.pone.0271273)
Supplement: S6 Table — (XLSX) [file pone.0271273.s006.xlsx]

## Sheet: Sheet1
The silage corn yields under CDLM, PE films and CK in 2018, 2019 and 2020.
	2018	2019	2020
CDLM	91381±760.12	91591±745.6	91621±745.61
PE	86036±923.12	86576±823.18	85960±556.95
CK	78093±656.487	77777±911.725	78528±312.68
