# Supplementary material for: Substitute for polyethylene (PE) films: A novel cow dung-based liquid mulch on silage cornfields
Source: PLoS One. 2022 Jul 13;17(7):e0271273. doi: 10.1371/journal.pone.0271273 (PMC9278788; doi:10.1371/journal.pone.0271273)
Supplement: S7 Table — (XLSX) [file pone.0271273.s007.xlsx]

## Sheet: Sheet1
The silage corn yields and water use efficiency (WUE) under CDLM, PE films and CK in 2018, 2019, and 2020
	Growing season	Treatment	Yield (kg•ha−1)	ET (mm)	WUE (kg•ha−1•mm−1)
	2018	CDLM	91381a	455	201a
		PE	86036b		189b
		CK	78093c		171c
	2019	CDLM	91591a	453	202a
		PE	86576b		191b
		CK	77777c		172c
	2020	CDLM	91621a	458	200a
		PE	85960b		188b
		CK	78528c		171c
